# Supplementary material for: Theoretical Analysis of Coordination Geometries in Transition Metal–Histidine Complexes Using Quantum Chemical Calculations
Source: Molecules. 2024 Jun 25;29(13):3003. doi: 10.3390/molecules29133003 (PMC11243457; doi:10.3390/molecules29133003)
Supplement: Supplementary file 1 [file molecules-29-03003-s001.zip]

Archive with 1 entries (1 files):
- molecules-3033896-supplementary.pdf
